# Supplementary material for: Adult-born neurons immature during learning are necessary for remote memory reconsolidation in rats
Source: Nat Commun. 2021 Mar 19;12:1778. doi: 10.1038/s41467-021-22069-4 (PMC7979763; doi:10.1038/s41467-021-22069-4)
Supplement: Supplementary file 4 — Source Data [file 41467_2021_22069_MOESM4_ESM.xlsx]

## Sheet: Fig1b
Latency to reach the platform
group	day 1	day 2	day 3	day 4	day 5	day 6		reactivation		test
aCsf	60.425	48.35	23.025	12	26.025	26.35		2.9		8.2
aCsf	50.025	40.25	32.75	25.275	20.075	29.525		10.8		33.8
aCsf-R	41.925	30.5	19.1	25.825	20.25	21.325		9.1		7.3
aCsf-R	70.725	65.375	43.35	34.325	19.975	21.225		21.5		17.2
aCsf-R	35	16.675	9.85	12.8	8.4	11.1		12.9		34.2
aCsf-R	49.575	53.625	26.9	16.7	44.15	20.7		3		18.3
aCsf-R	49.725	27.375	14.825	5.8	6.225	6.4		2		16.6
aCsf-R	49.9	26.275	38.475	11.7	11.8	13.325		3.4		60
aCsf-R	89.9	69.35	37.6	10.3	11.275	16.475		6.4		8.9
aCsf-R	44.6	39.175	19.2	8.225	6.225	9.85		5.2		3
Ani-R	50.575	24.75	14.85	12.75	11.35	8.775		2.6		10
Ani-R	64.425	35	28.575	25.125	28.925	17.125		26.4		60
Ani-R	45.05	21.15	8.3	7.025	11.525	5.725		5		32.4
Ani-R	60.225	31.425	28.025	18.5	20.375	9.25		12.1		42.9
Ani-R	39.8	42.375	30.45	18.45	20.2	16.45		16.3		60
Ani-R	51.45	23.525	10.6	26.4	8.825	11.9		9.2		57.6
Ani-R	54.825	69.825	64.775	45.625	22.85	30.5		16.7		45.8
Ani	42.425	33.75	9.725	34.175	8.025	12.5				18.3
Ani	46.025	40.55	26.1	13.225	5.375	12.85				6
Ani	79.525	50.9	38.125	23.075	31.9	17.325				16.1
Ani	54.1	21.525	25.525	13.3	12.825	9.475				27.2

## Sheet: fig 1c
latency at test	aCSf-R	Ani-R	Ani
	8.2	10	18.3
	33.8	60	6
	7.3	32.4	16.1
	17.2	42.9	27.2
	34.2	60
	18.3	57.6
	16.6	45.8
	60
	8.9
	3

## Sheet: Fig1d
% of BrdU-Zif268-IR cell
	HC	aCSf-R	Ani-R	Ani
	4.72	1.79	2.57	9.56
	7.16	8.82	2.38	7.31
	5.36	11.07	4.33	8.78
	1.75	8.49	1.85	10.6
	2.94	5.66	2.68
		7.41	4.46
		14.68	7.78
		8.11
		10.71
		9.52

## Sheet: Fig 2b,d
% of XdU-Zif268-IR cell
	IdU-Zif268					CldU-Zif268
	HC	aCsf-R	Ani-R	Ani		HC	aCsf-R	Ani-R	Ani
	3.56	9.12	4.64	4.44		4.692	7.411	2.967	3.634
	6.22	10.63	2.86	11.25		3.623	2.522	2.088	3.168
	8.1	8.12	0.95	5.71		4.414	4.968	4.418	4.891
	2.8	18.19	3.58	7.71		3.622	3.559	2.141	4.336
	3.58	5.79	2.86	7.62		6.213	2.939	6.64	0.694
	5.6	7.32	1.85	10.38		6.55	1.237	3.704	3.306
	7.44	7.24	2.7	10.36		2.656	1.667	4.409	4.301
		6.85	1.85	7.62			3.608	4.349	0.37
		6.61	1.85	9.17			4.613	1.853	4.088
		8.47	5.65	4.83			2.634	3.282	4.303
		11.55	1.7	0.95			3.309	2.957	2.951
		6.67	4.7	5.71			6.04	1.656	5.312

## Sheet: Fig 3b,c,e,f
3b										3d											3e			3f
Latency to reach the platform										Latency to reach the platform											% of BrdU-Zif268-IR cell			number of BrdU-IR cells
group	day 1	day 2	day 3	day 4	day 5	day 6		reactivation		group	day 1	day 2	day 3	day 4	day 5	day 6		reactivation			HC	WM		HC	WM
Gi-GFP 1h	35.3	28.875	22.75	6.475	8.5	13.675		30		GFP	67	34.6	8.575	13.25	14.3	9.025		4			0.89	2.69		2980	6780
Gi-GFP 1h	55.025	24.475	29.675	8.85	12.475	8.7		10		GFP	38.875	17.475	19.65	19.675	9.1	9.625		7			3.69	0.95		2140	5880
Gi-GFP 1h	27.05	11.75	37.775	29.825	23.275	16.175		17		GFP	60.35	16.65	15.225	10.175	5.325	6.9		10			4.65	1.02		3040	3980
Gi-GFP 1h	39.55	19.75	12.45	29.975	14.125	13.75		24		GFP	64.2	26.025	15.225	12.425	12.075	13.325		10			2.86	0.84		2520	5660
Gi-GFP 1h	34.875	21.875	13.45	10.45	9.475	6.625		10		GFP	50.05	23.125	13.725	10.2	10.15	11.95		8			6.15	3.47		3300	3380
Gi-GFP 1h	74.65	19.35	17.9	22.825	9.825	8.125		10		GFP	36.9	48.025	13.875	12.5	11.95	8.25		8				3.47			4900
Gi-GFP 1h	26.8	9.725	9.8	15.05	19.55	14.9		51		GFP	53.575	29.7	25.675	10.95	16.625	8.95		6
Gi-GFP 1h	21.125	32	34.05	10.5	21.175	20.175		60		GI-GFP	52.975	12.675	8.575	9.925	6.075	8.75		3
Gi-GFP 1h	51.8	10.175	6.6	13.975	6.475	8.075		60		GI-GFP	86.175	11.475	9.775	10.225	10.825	11.575		7
Gi-GFP 1h	31.7	14.875	13.65	16	6.45	9.4		29		GI-GFP	41.45	18.2	9.925	8.425	7.325	6.175		6
Gi-GFP 30 min	26.825	9.7	6.6	9.8	8.975	13.85		20		GI-GFP	46.75	23.575	14.075	23.45	14.125	14.1		32
Gi-GFP 30 min	36.675	29.9	10.7	7.225	6.85	17.275		7		GI-GFP	40.35	34.55	21.075	7.3	5.825	11		5
Gi-GFP 30 min	41	56.425	37	16.325	9.125	9.85		8		GI-GFP	78.35	33.025	14.2	6.95	10.275	6.375		5
Gi-GFP 30 min	41.45	10.375	23.075	8.15	19.1	11.775		4		GI-GFP	40.4	22.75	6.075	9.075	4.7	7.65		8
Gi-GFP 30 min	53.075	17.95	5.925	6.225	9.825	7.55		21		GI-GFP	61.575	34.65	14.95	15.175	12.1	9.225		17
Gi-GFP 30 min	48.875	31.775	18.1	24.45	10.25	8.85		4		GI-GFP	29.475	10.4	8.15	14.175	5.65	9.75		3
Gi-GFP 30 min	43.55	76.025	17.55	26.375	37.15	13.425		17		GI-GFP	32.15	33.475	21.25	14	12.275	12.325		9
Gi-GFP 30 min	47.025	26.575	21.7	13.85	18.45	23.825		24
Gi-GFP 30 min	28.425	18.725	17.7	13.575	13.1	14.35		37
Gi-GFP 30 min	33.15	10.625	7.05	19.8	7.925	8.275		20
GFP 1h	47.425	51.35	20.2	27.025	7.525	3.925		26
GFP 1h	31.15	15.575	11.575	13.1	16.55	16.375		11
GFP 1h	31.7	37.2	9.55	8.05	6.075	14.55		20
GFP 1h	12.825	6.7	29.175	17.275	7.7	17.025		3
GFP 1h	37.975	14.95	19.575	6.375	8.2	13.75		6
GFP 1h	49.775	33.475	7.75	25.425	7.375	7.85		13
GFP 1h	36.675	32.65	25.225	14.675	9.2	9.275		4
GFP 30 min	40.15	9.775	22.875	12.575	7.05	7.475		7
GFP 30 min	36.9	70.725	61.275	13.35	14	22.45		6
GFP 30 min	30.775	12.4	10.725	6.725	7.75	5		12
GFP 30 min	39.425	37.85	5.775	7.9	4.05	5.6		39
GFP 30 min	35.625	24.2	9.975	11.875	8.05	7.575		5
GFP 30 min	42.85	30.25	9.6	18.95	16.9	9.725		6
GFP 30 min	55.575	16.775	18.875	11.975	7.525	11.1		4

## Sheet: Fig 4b
Latency to reach the platform
group	day 1	day 2	day 3	day 4	day 5	day 6		reactivation		test
GFP	38.3	12.025	10.625	5.4	14.05	8.35		10		5
GFP	43.2	29.9	19.475	11.025	10.35	5.175		27		9
GFP	42.2	12.45	11.925	6.525	5.25	5.75		22		5
GFP	43.5	40	36.725	23.525	10.05	5.8		9		4
GFP	82.4	47.325	74.375	68.9	33.475	11.35		15		18
GFP	55.9	22.925	30.25	5.975	24.5	6.175		10		6
GI-GFP	53.5	47.275	13.025	14.35	12.525	17.65		21		60
GI-GFP	63.5	46.825	53.15	20.175	31.325	14.85		21		11
GI-GFP	65.7	32.825	27.4	9.725	30.95	6.8		18		11
GI-GFP	35.3	9.95	11.375	8.925	13.1	14.35		18		12
GI-GFP	62.1	18.1	10.525	14.95	5.45	4.875		4		60
GI-GFP	26.9	22.275	20.775	13.775	12.075	8.8		10		20
GI-GFP	57.7	37.425	8.35	17.525	10.975	13.175		15		25
GI-GFP	41.8	22.35	11.35	9.375	10	9.575		21		33

## Sheet: Fig 4c,d,f
4c				4d				4f
% of BrdU-Zif268-IR cell				number of BrdU-IR cells				% of GFP-Zif268-IR cell
HC	GFP	Gi-GFP		HC	GFP	Gi-GFP		HC	GFP	Gi-GFP
2.38	14.82	4.05		3020	3800	4060		2.77778	7.21649	2.46914
3.58	15.65	4.76		2780	3980	2860		3.06122	7.8125	1.81818
2.8	13.84	3.8		2840	4840	4160		5.37634	8.18713	0.460829
4.59	15	2.86		2260	4580	4040		4.87805	7.46269	2.7027
4.76	7.8	2.66		1700	2760	3100		4.87805	5.60748	0.892857

## Sheet: Fig 5b,c,e
5a																				5e
Latency to reach the platform															latency at Test 2					Latency to reach the platform
group	day 1	day 2	day 3	day 4	day 5	day 6		reactivation		test 1		test 2			GFP	Gi-GFP	Gi-GFP nR			group	day 1	day 2	day 3	day 4	day 5	day 6		reactivation		test 1		test 2
GFP	29.625	17.15	7.95	20.9	11.125	6.275		6.4		18.4		23.5			23.5	30.9	50.6			GFP	31.5	13.7	10.2	10.9	9.2	10.2		7		34		7
GFP	29.5	18.7	19.475	15.125	5.15	7.05		4.3		13.1		53.1			53.1	6.2	60			GFP	59.3	11.8	47.9	9.2	5.3	7		3		8		9
GFP	35.8	20.975	18.2	13.675	12.5	9.1		41.6		33.7		60			60	49	19.3			GFP	31.4	63.1	38.6	28.7	12.7	5.9		2		10		22
GFP	39.9	33.2	7.65	4.15	5.525	7.125		20.8		4.8		4.9			4.9	60	14.7			GFP	74	54.2	21.9	30.9	17.7	14.2		20		18		25
GFP	21.7	22.75	16.025	12.25	10.35	5.2		24.8		15.5		4.6			4.6	41	25.1			GFP	34.9	24.1	18.5	8.8	5.6	11.9		10		4		26
GFP	49.8	9.875	17.4	23.175	8.775	10.9		60		60		26.5			26.5	48.2	8.9			GFP	55.3	9.4	15.9	14.4	13.8	25.9		3		60		16
GFP	57.3	28.925	48.55	22.35	11.525	8.35		5.6		6.8		4.7			4.7	60	6.8			Gi-GFP	44.3	39.6	34.4	11.5	31.9	17.1		11		2		6
GFP	33.375	11.325	8.55	4.7	8.05	6.125		16		29.7		7.7			7.7	39.1	23.8			Gi-GFP	89.8	51.9	43.6	51.2	39.8	11.1		4		3		12
GFP	47.1	20.675	9.625	7.75	5.7	9.4		17.1		3.6		4.2			4.2	34.3	17.9			Gi-GFP	58.2	32.8	16	38.1	15.1	4.1		8		4		30
GFP	47.15	26.45	27.175	6.8	4.875	4.25		3.6		60		8.9			8.9	43	11.6			Gi-GFP	49.8	10.3	24.3	32.5	6	3.9		3		4		7
Gi-GFP	63.425	38.45	15.475	18.125	14.7	14.25		35		6.9		30.9				60				Gi-GFP	50.8	38.9	29.6	21.4	15.3	16.2		3		11		24
Gi-GFP	55.275	19.675	17.825	9.55	10.05	13.525		4.1		22		6.2								Gi-GFP	43.6	34.3	23.1	22.3	9	21.6		4		58		8
Gi-GFP	37.125	4.725	13.975	7.975	15.275	5.375		32.5		11.2		49								Gi-GFP	31.3	24.7	59.1	82.7	21.9	69.5		15		60		36
Gi-GFP	36.8	27.35	7.2	6.425	10.725	4.7		3.8		4.8		60								Gi-GFP	53.2	20.8	12.6	5.9	6.1	7.4		8		8		14
Gi-GFP	30.625	27.05	12.5	15.5	38.125	8.875		43.6		4.8		41								Gi-GFP	31.7	37	27	17.9	31	5.8		60		7		7
Gi-GFP	29.375	30.8	33.175	22.95	15.35	19.65		6.5		60		48.2								Gi-GFP	47.2	34.3	18.7	19.2	7.5	10.8		50		15		28
Gi-GFP	44.95	33.5	23.675	5.15	9.625	13.35		19.3		14		60								Gi-GFP	29.7	19.5	8.7	5.4	10.8	6.7		10		7		51
Gi-GFP	31.425	33.325	21.175	17.175	9.15	8.925		10		26		39.1
Gi-GFP	49.175	19	11.475	11.55	38.1	19.325		7.8		43.7		34.3
Gi-GFP	52.65	22.35	31.675	7.85	6.675	10.1		3.9		60		43
Gi-GFP	68.425	38.25	22.775	10	7.6	6.575		22.6		21		60
Gi-GFP nR	35.4	11.95	8.15	10.625	9.6	6.45				6.2		50.6
Gi-GFP nR	33.5	31.325	9.475	9.025	22.775	7.7				34.6		60
Gi-GFP nR	57.075	33.85	33.8	6.525	29.5	4.35				41.3		19.3
Gi-GFP nR	24.05	10.75	11.175	40.25	13.775	6.75				23.8		14.7
Gi-GFP nR	51.425	18.825	13.75	9.65	11.075	4.75				19.7		25.1
Gi-GFP nR	47.1	7.675	11.075	5.6	7.325	4.725				16.7		8.9
Gi-GFP nR	28.05	19.525	9.85	20.825	8.55	6.05				55.6		6.8
Gi-GFP nR	38.6	30.425	5.625	5.6	7.625	6.825				46.8		23.8
Gi-GFP nR	52.6	26.425	12	9.975	15	6.35				8.8		17.9
Gi-GFP nR	59.45	27.175	6.2	9.35	5.85	30.85				16		11.6

## Sheet: Fig 6b,c,f,g
	Fig 6b				Fig 6c				Fig 6f					Fig 6g
	Number of annulus crossings				time spent in zones					Gallagher index				efficiency (%)
	react	test1	test2		react	test1	test2			react	test1	test2		react	test1	test2
GFP target	3	5	3		3.8	4.4	7		GFP	54.7	57.9	68.5		43.5	26.3	28.8
GFP target	3	6	2		1.7	3.6	1.4		GFP	72.5	43.2	52.2		13.5	40	47.4
GFP target	4	9	8		3.5	7.7	9		GFP	39.9	35.7	27.6		55.9	53.6	53
GFP target	4	13	6		3.6	10	4.5		GFP	46.3	23.6	48.2		48.8	86.6	65.3
GFP target	4	13	16		3.9	12	13		GFP	31.6	25.9	19.7		70.8	75	93.5
GFP target	1	4	8		0.4	3.6	5.4		GFP	53.2	37.8	34.8		31.7	55	41.6
GFP target	2	7	10		1.6	4.2	10		GFP	56.9	46.4	42.3		41.6	52.2	53.3
GFP target	2	4	4		2.4	1.9	2.7		GFP	75.9	40.1	46.3		45.9	51	59
GFP target	3	6	5		1.8	2.6	3.7		GFP	71.4	47.2	46		20	47	42.8
GFP target	4	10	4		2.3	7.4	3.4		GFP	55.9	24.9	45.5		38.1	79.8	41
GFP target	4	5	7		2.7	4.7	7.2		GFP	42.6	43.2	51.3		50.3	68.6	37
GFP target	3	4	4		1.9	5	1.2		GFP	65	42.6	43.5		30.2	45.7	61.5
GFP other zones	2.7	1.7	2.3		2	1.2	1.7		Gi-GFP	73.9	66.1	60.6		7.5	33.9	26
GFP other zones	1.7	2	1.7		0.9	1.2	1.2		Gi-GFP	78.3	75.8	55.4		15.9	19.9	30.4
GFP other zones	3.3	1.7	2.7		2.6	1.2	1.4		Gi-GFP	31	26.7	45.2		62.5	60	63.3
GFP other zones	2	1.7	1.7		1.5	1.1	1		Gi-GFP	64.2	50.9	66.1		22.5	27	31.2
GFP other zones	3	1.3	1.3		1.8	0.7	0.5		Gi-GFP	37.3	18.3	34.6		66.5	71.3	66.1
GFP other zones	1.3	0.7	2.3		0.7	0.6	2		Gi-GFP	54.7	62.1	74		35.7	27.4	30.2
GFP other zones	2.3	2.3	1		1.5	1.3	0.7		Gi-GFP	41.5	32.9	23.7		51	49.1	68
GFP other zones	3.7	2.3	0.7		3	1.5	1.9		Gi-GFP	60.4	44.2	32.2		46.9	50.6	58.8
GFP other zones	1.7	3	2		1	1.9	1.2		Gi-GFP	42.7	56.5	46.6		54	30.9	53.6
GFP other zones	3	1.3	3		1.8	0.7	1.2		Gi-GFP	62.3	66.7	50		33.3	34.4	34.7
GFP other zones	2	2	2.3		1.6	1.5	1.9		Gi-GFP	27.8	34.1	31		88.7	60.9	70.8
GFP other zones	2	3.3	2		1.8	2.6	1.5		Gi-GFP	29.5	49.4	66.4		70	52.1	25
Gi-GFP target	3	3	1		2.2	1.8	0.3
Gi-GFP target	5	0	1		4.1	0	0.7
Gi-GFP target	6	4	3		6.4	3.6	2.1
Gi-GFP target	3	4	3		1.7	2.9	2.1
Gi-GFP target	2	9	7		0.7	12	5.3
Gi-GFP target	1	0	1		0.8	0	1
Gi-GFP target	3	8	8		2.2	6.3	5.9
Gi-GFP target	3	3	5		2.4	3.6	3.5
Gi-GFP target	3	2	5		2.4	2.5	5.6
Gi-GFP target	3	3	6		2.6	2.4	5.7
Gi-GFP target	7	10	8		7.6	9	6.9
Gi-GFP target	7	8	4		7.3	7.7	2.3
Gi-GFP other zones	3.3	1.3	3.7		2.2	1	2.8
Gi-GFP other zones	1	2	2		0.6	1.5	1.7
Gi-GFP other zones	3.7	3.3	3		2.8	2.5	2.8
Gi-GFP other zones	2.7	2.3	3.3		1.8	1.6	2
Gi-GFP other zones	2.3	1	1.3		1.9	0.4	0.9
Gi-GFP other zones	3	4.3	3.3		2.6	3.9	3.4
Gi-GFP other zones	2.7	2.3	2.7		2.3	1.8	2
Gi-GFP other zones	1.7	3	2.3		1.1	1.5	1.2
Gi-GFP other zones	2	1.3	1.7		1.5	0.8	1.4
Gi-GFP other zones	2.3	2.3	1.7		2	1.4	1.1
Gi-GFP other zones	2	1	2.3		1.5	1.2	1.6
Gi-GFP other zones	1.7	1.7	3.3		1.4	1.4	2.3

## Sheet: Fig 7b,c,f,g
	Fig 7b				Fig 7c						Fig 7f				Fig 7g
	Number of annulus crossings				time spent in zones						Gallagher index				efficiency (%)
	react	test1	test2		react	test1	test2				react	test1	test2		react	test1	test2
GFP target	1	3	6		0.4	2.3	4.3			GFP	74.4	30.9	41.6		23.5	58.2	51.6
GFP target	6	12	5		3.6	10.3	3			GFP	40.2	24.8	48.6		54	62.4	33.1
GFP target	3	9	4		1.9	10.1	2.6			GFP	51.9	30.8	51.5		39	67.7	33.1
GFP target	3	2	3		1.4	1.9	3			GFP	52.2	38.2	45.7		20.8	51	37.5
GFP target	4	7	4		4	4	3.4			GFP	47.5	36.4	41.7		36.7	54	52.1
GFP target	3	4	1		2.9	5	0.8			GFP	49.8	42.7	51.6		57.6	46.2	39.7
GFP target	3	5	1		4.1	3	0.6			GFP	41.1	28	53		54.7	66.2	22.7
GFP target	4	3	2		3.2	2.8	1.8			GFP	56.4	49.8	54.2		31.1	33.8	40.4
GFP target	3	2	3		2.1	3.5	2.9			GFP	60.3	37.9	60.4		21.4	52.4	29.7
GFP target	5	10	6		6	6.1	6.4			GFP	44.1	37.7	28.5		49.1	60.7	48.2
GFP target	3	5	4		3.1	4.6	2.9			GFP	33.1	42.3	26.5		19.8	41.6	77.5
GFP target	4	3	4		4.1	2.6	3.7			GFP	40.6	25.8	29.2		60.8	96.3	84.1
GFP other zones	3.3	1.7	2		3.233	1.5	3.033			Gi-GFP	41.1	34.2	58.5		51.3	45.7	30.1
GFP other zones	3	1.7	3.7		2.4	0.9	2			Gi-GFP	44.9	30.5	40.5		58.9	81.5	43.4
GFP other zones	2.7	1.7	3		2.033	1.067	1.3			Gi-GFP	36.4	21	32.8		50.6	77.1	60.9
GFP other zones	3.3	2	3.3		2.267	1.833	2.8			Gi-GFP	45.5	35.9	50		56.5	55.6	34.8
GFP other zones	3	2.7	1.7		2.4	1.567	1.4			Gi-GFP	45.9	48.1	54.3		45.2	53.9	48.3
GFP other zones	1.7	2	1.7		1.933	1.6	1.267			Gi-GFP	44.6	30.3	30.5		48.1	51.7	48.9
GFP other zones	1.3	0.7	3.3		1.167	0.633	2.133			Gi-GFP	59.9	50.7	51.5		22.5	28.1	29.7
GFP other zones	1.7	3	2		1.7	2.433	1.867			Gi-GFP	41.9	42	41.8		53.8	52.6	41.9
GFP other zones	1	1.7	2.3		1	1.833	1.9
GFP other zones	1.3	1.3	2.3		0.967	0.9	2.133
GFP other zones	2.3	1.7	1.3		2.067	1.7	0.867
GFP other zones	1.7	1.3	1.3		1.6	1.3	1.433
Gi-GFP target	2	5	3		4.3	5.7	3.4
Gi-GFP target	4	6	6		3.7	9.1	4.8
Gi-GFP target	4	8	4		2.9	5.9	3.9
Gi-GFP target	4	8	2		4.8	7.1	1.1
Gi-GFP target	4	2	3		2.6	1.2	2.5
Gi-GFP target	4	8	4		4.1	6.8	5.2
Gi-GFP target	2	5	1		1	3	0.9
Gi-GFP target	4	8	10		3.1	7.4	7
Gi-GFP other zones	2.3	1.7	3.7		2.4	1.067	2.733
Gi-GFP other zones	2.7	2	1.7		2.133	1.4	1.167
Gi-GFP other zones	2	1	2.7		1.233	0.833	1.8
Gi-GFP other zones	2	1.3	1.3		1.467	0.8	0.933
Gi-GFP other zones	2.3	2.7	2		1.867	2.1	1.867
Gi-GFP other zones	2.3	1.3	1.7		1.7	0.933	1.2
Gi-GFP other zones	2.3	1.7	2		1.833	1.2	1.267
Gi-GFP other zones	1.3	3.3	2		0.833	2.033	1

[truncated: 12 more sheets: Fig S1a,b, Fig S2a,b, FigS3, Fig S4, FigS5 S7, Fig S8, Fig S9a,b, Fig S10a,b , Fig S11, Fig S12, Fig S13, Fig S14]
